# Supplementary material for: Sensitivity Enhancement of 2D Material-Based Surface Plasmon Resonance Sensor with an Al–Ni Bimetallic Structure
Source: Sensors (Basel). 2023 Feb 3;23(3):1714. doi: 10.3390/s23031714 (PMC9921370; doi:10.3390/s23031714)
Supplement: Supplementary file 1 [file sensors-23-01714-s001.zip]

Archive with 1 entries (1 files):
- sensors-2190753-supplementary.pdf
